# Supplementary material for: Superhydrophilic 2D Carbon Nitrides Prepared by Direct Chemical Vapor Deposition
Source: Small Sci. 2023 Mar 9;3(4):2200099. doi: 10.1002/smsc.202200099 (PMC11936000; doi:10.1002/smsc.202200099)
Supplement: Supplementary file 1 — Supplementary Material [file SMSC-3-2200099-s001.zip]

Archive with 2 entries (2 files):
- smsc202200099-sup-0001-SuppData-S1.pdf
- smsc202200099-sup-0002-SuppData-S2.mp4
